# Supplementary material for: Novel Virtual Reality Intervention for Stress Reduction Among Patients With or at Risk for Cardiovascular Disease: Mixed Methods Pilot Study
Source: JMIR Cardio. 2025 Aug 6;9:e66557. doi: 10.2196/66557 (PMC12327699; doi:10.2196/66557)
Supplement: Multimedia Appendix 2 [file cardio-v9-e66557-s002.xlsx]

## Sheet: HRV-pre
FileName	PRM#Detrending	PRM#InterpRate	PRM#MinMaxHR	PRM#NNxxThreshold	PRM#VLFband	PRM#LFband	PRM#HFband	PRM#FreqPoints	PRM#FFTorLomb	PRM#WelchWindow	PRM#LombWindow	PRM#ARspectrum	PRM#Entropy	PRM#DFAshortterm	PRM#DFAlongterm	PRM#RecurrencePlot	PRM#NbrSamples	PRM#BeatCorrection	S1_Onset-Offset	S1_Beats corrected (%)	S1_PNS index	S1_SNS index	S1_Stress index	S1_Mean RR (ms)	S1_SDNN (ms)	S1_Mean HR (bpm)	S1_SD HR (bpm)	S1_Min HR (bpm)	S1_Max HR (bpm)	S1_RMSSD (ms)	S1_NNxx (beats)	S1_pNNxx (%)	S1_HRV triangular index	S1_TINN (ms)	S1_DC (ms)	S1_DCmod (ms)	S1_AC (ms)	S1_ACmod (ms)	S1_SDANN (ms)	S1_SDNNI (ms)	S1_VLFpeak_FFT (Hz)	S1_LFpeak_FFT (Hz)	S1_HFpeak_FFT (Hz)	S1_VLFpow_FFT (ms2)	S1_LFpow_FFT (ms2)	S1_HFpow_FFT (ms2)	S1_VLFpow_FFT (log)	S1_LFpow_FFT (log)	S1_HFpow_FFT (log)
1Pre	Smoothn priors (500)	4.00 Hz	5 beats MA	50 ms	0.00-0.04 Hz	0.04-0.15 Hz	0.15-0.40 Hz	300 points/Hz	FFT	300 s (50%)	0.020 Hz	p=16 (no factorization)	m=2 (r=0.20SD)	4-12 beats	13-64 beats	m=10 (r=3.162)	1	Automatic correction (0.3)	00:00:00-00:05:00	2.08955	-0.698915	1.00697	15.625	894.564	18.611	67.0718	1.4117	63.2778	73.1351	18.8119	5	1.49701	5.77586	96	19.3883	20.8385	-20.2338	-23.2402	NaN	NaN	0.04	0.04	0.236667	21.6488	97.7367	128.011	3.07495	4.58228	4.85212
2Pre	Smoothn priors (500)	4.00 Hz	5 beats MA	50 ms	0.00-0.04 Hz	0.04-0.15 Hz	0.15-0.40 Hz	300 points/Hz	FFT	300 s (50%)	0.020 Hz	p=16 (no factorization)	m=2 (r=0.20SD)	4-12 beats	13-64 beats	m=10 (r=3.162)	1	Automatic correction (0.3)	00:00:00-00:05:00	1.3468	0.227431	-0.017266	12.6453	1008.1	25.5057	59.5179	1.52768	56.5419	64.9773	31.3304	17	5.74324	7.425	142	28.7741	34.4082	-30.7393	-36.2883	NaN	NaN	0.033333	0.126667	0.216667	27.4192	118.673	396.8	3.31124	4.77637	5.98343
3Pre	Smoothn priors (500)	4.00 Hz	5 beats MA	50 ms	0.00-0.04 Hz	0.04-0.15 Hz	0.15-0.40 Hz	300 points/Hz	FFT	300 s (50%)	0.020 Hz	p=16 (no factorization)	m=2 (r=0.20SD)	4-12 beats	13-64 beats	m=10 (r=3.162)	1	Automatic correction (0.3)	00:00:00-00:05:00	0.236967	-2.02024	4.82406	32.0735	709.424	8.01699	84.5756	0.947841	80.1925	86.9817	5.49896	1	0.23753	2.54217	44	3.80591	5.59699	-2.88205	-4.79647	NaN	NaN	0.036667	0.083333	0.156667	3.49936	59.3742	7.76481	1.25258	4.08386	2.0496
4Pre	Smoothn priors (500)	4.00 Hz	5 beats MA	50 ms	0.00-0.04 Hz	0.04-0.15 Hz	0.15-0.40 Hz	300 points/Hz	FFT	300 s (50%)	0.020 Hz	p=16 (no factorization)	m=2 (r=0.20SD)	4-12 beats	13-64 beats	m=10 (r=3.162)	1	Automatic correction (0.3)	00:00:00-00:05:00	0	-1.50011	1.57885	14.1709	782.319	27.3393	76.6951	2.74598	69.0449	91.2686	14.6573	0	0	7.09259	127	13.5863	14.2097	-14.4306	-15.277	NaN	NaN	0.04	0.04	0.173333	202.207	414.023	101.456	5.30929	6.02592	4.61962
5Pre	Smoothn priors (500)	4.00 Hz	5 beats MA	50 ms	0.00-0.04 Hz	0.04-0.15 Hz	0.15-0.40 Hz	300 points/Hz	FFT	300 s (50%)	0.020 Hz	p=16 (no factorization)	m=2 (r=0.20SD)	4-12 beats	13-64 beats	m=10 (r=3.162)	1	Automatic correction (0.3)	00:00:00-00:05:00	NaN	-1.38957	1.99436	18.4987	821.03	18.8279	73.0789	1.70405	67.1141	83.426	11.2965	0	0	4.24419	111	7.22779	10.5797	-8.8062	-11.4131	NaN	NaN	0.036667	0.053333	0.173333	98.5572	298.655	35.6312	4.59064	5.69929	3.57322
6Pre	Smoothn priors (500)	4.00 Hz	5 beats MA	50 ms	0.00-0.04 Hz	0.04-0.15 Hz	0.15-0.40 Hz	300 points/Hz	FFT	300 s (50%)	0.020 Hz	p=16 (no factorization)	m=2 (r=0.20SD)	4-12 beats	13-64 beats	m=10 (r=3.162)	1	Automatic correction (0.3)	00:00:00-00:05:00	0.869565	-1.08711	2.4766	23.7758	868.859	14.4832	69.0561	1.16168	65.775	76.9231	11.5884	0	0	4.10714	72	7.20533	12.2324	-7.90298	-11.7403	NaN	NaN	0.026667	0.063333	0.32	36.9122	147.32	29.2585	3.60854	4.99261	3.37617
7Pre	Smoothn priors (500)	4.00 Hz	5 beats MA	50 ms	0.00-0.04 Hz	0.04-0.15 Hz	0.15-0.40 Hz	300 points/Hz	FFT	300 s (50%)	0.020 Hz	p=16 (no factorization)	m=2 (r=0.20SD)	4-12 beats	13-64 beats	m=10 (r=3.162)	1	Automatic correction (0.3)	00:00:00-00:06:14	NaN	-0.241773	0.474923	12.9938	910.015	27.3864	65.933	1.99826	61.665	74.4602	31.3737	35	8.55746	7.59259	152	13.2161	32.0509	-13.7455	-33.3848	NaN	NaN	0.036667	0.046667	0.343333	108.375	277.742	139.748	4.6856	5.62669	4.93984
8Pre	Smoothn priors (500)	4.00 Hz	5 beats MA	50 ms	0.00-0.04 Hz	0.04-0.15 Hz	0.15-0.40 Hz	300 points/Hz	FFT	300 s (50%)	0.020 Hz	p=16 (no factorization)	m=2 (r=0.20SD)	4-12 beats	13-64 beats	m=10 (r=3.162)	1	Automatic correction (0.3)	00:00:00-00:05:00	0.581395	-1.15579	1.8544	19.5261	870.071	15.0142	68.9599	1.21189	63.9795	80	10.4222	0	0	4.04706	88	7.32669	11.0086	-7.07957	-10.6076	NaN	NaN	0.03	0.056667	0.173333	146.276	176.472	45.5196	4.98549	5.17316	3.81814
9Pre	Smoothn priors (500)	4.00 Hz	5 beats MA	50 ms	0.00-0.04 Hz	0.04-0.15 Hz	0.15-0.40 Hz	300 points/Hz	FFT	300 s (50%)	0.020 Hz	p=16 (no factorization)	m=2 (r=0.20SD)	4-12 beats	13-64 beats	m=10 (r=3.162)	1	Automatic correction (0.3)	00:00:00-00:05:00	NaN	-1.76258	5.35528	38.2112	763.577	6.46902	78.5776	0.665357	73.8734	82.9417	4.85876	0	0	1.96	33	2.02077	4.69125	-2.46756	-5.07013	NaN	NaN	0.04	0.05	0.173333	4.85367	17.268	4.42944	1.57974	2.84885	1.48827
10Pre	Smoothn priors (500)	4.00 Hz	5 beats MA	50 ms	0.00-0.04 Hz	0.04-0.15 Hz	0.15-0.40 Hz	300 points/Hz	FFT	300 s (50%)	0.020 Hz	p=16 (no factorization)	m=2 (r=0.20SD)	4-12 beats	13-64 beats	m=10 (r=3.162)	1	Automatic correction (0.3)	00:00:00-00:05:00	1.41129	-2.50077	8.33469	47.8991	600.87	3.23771	99.8552	0.537767	96.1847	102.145	3.34018	0	0	1.36264	18	2.19967	3.68724	-1.84945	-3.1614	NaN	NaN	0.04	0.083333	0.38	0.620017	3.44803	1.81846	0	1.2378	0.597992
11Pre	Smoothn priors (500)	4.00 Hz	5 beats MA	50 ms	0.00-0.04 Hz	0.04-0.15 Hz	0.15-0.40 Hz	300 points/Hz	FFT	300 s (50%)	0.020 Hz	p=16 (no factorization)	m=2 (r=0.20SD)	4-12 beats	13-64 beats	m=10 (r=3.162)	1	Automatic correction (0.3)	00:00:00-00:05:00	NaN	-1.13676	2.18588	21.1104	843.577	16.5168	71.1257	1.40262	64.9632	77.1407	13.6226	0	0	5.22059	79	14.4435	14.4793	-15.0394	-15.5879	NaN	NaN	0.03	0.056667	0.17	16.4093	176.374	95.3963	2.79785	5.17261	4.55804
12Pre	Smoothn priors (500)	4.00 Hz	5 beats MA	50 ms	0.00-0.04 Hz	0.04-0.15 Hz	0.15-0.40 Hz	300 points/Hz	FFT	300 s (50%)	0.020 Hz	p=16 (no factorization)	m=2 (r=0.20SD)	4-12 beats	13-64 beats	m=10 (r=3.162)	1	Automatic correction (0.3)	00:00:14-00:05:14	1.37931	0.654345	-0.742985	7.52501	1037.03	61.9922	57.8576	3.74031	52.2011	73.3496	48.9127	66	22.8374	12.0833	271	30.2388	48.2566	-29.0066	-45.8229	NaN	NaN	0.036667	0.073333	0.33	1070.38	2102.92	561.218	6.97577	7.65108	6.33011
13Pre	Smoothn priors (500)	4.00 Hz	5 beats MA	50 ms	0.00-0.04 Hz	0.04-0.15 Hz	0.15-0.40 Hz	300 points/Hz	FFT	300 s (50%)	0.020 Hz	p=16 (no factorization)	m=2 (r=0.20SD)	4-12 beats	13-64 beats	m=10 (r=3.162)	1	Automatic correction (0.3)	00:00:00-00:05:00	1.08401	-0.947224	1.03407	12.6844	812.555	29.0464	73.8411	2.61795	67.4916	82.8958	25.2726	18	4.8913	7.6875	173	30.2797	27.0178	-33.6028	-32.3047	NaN	NaN	0.03	0.083333	0.196667	48.8377	521.332	535.108	3.8885	6.25639	6.28247
14Pre	Smoothn priors (500)	4.00 Hz	5 beats MA	50 ms	0.00-0.04 Hz	0.04-0.15 Hz	0.15-0.40 Hz	300 points/Hz	FFT	300 s (50%)	0.020 Hz	p=16 (no factorization)	m=2 (r=0.20SD)	4-12 beats	13-64 beats	m=10 (r=3.162)	1	Automatic correction (0.3)	00:00:00-00:05:00	0.486618	-1.31239	1.50661	11.9279	728.229	36.255	82.3916	4.01967	69.4444	92.1659	27.5111	30	7.31707	8.38776	202	35.5632	33.0246	-27.0116	-25.8152	NaN	NaN	0.033333	0.123333	0.163333	112.085	1277.05	394.182	4.71926	7.15231	5.97681
15Pre	Smoothn priors (500)	4.00 Hz	5 beats MA	50 ms	0.00-0.04 Hz	0.04-0.15 Hz	0.15-0.40 Hz	300 points/Hz	FFT	300 s (50%)	0.020 Hz	p=16 (no factorization)	m=2 (r=0.20SD)	4-12 beats	13-64 beats	m=10 (r=3.162)	1	Automatic correction (0.3)	00:00:00-00:05:00	NaN	-0.419854	1.71035	13.3286	685.121	33.4093	87.5757	4.25438	82.6674	91.7712	54.8524	170	38.9908	9.5	171	11.6015	53.5322	-10.4533	-51.6409	NaN	NaN	0.04	0.103333	0.37	6.64308	38.2794	222.735	1.89358	3.64491	5.40599
16Pre	Smoothn priors (500)	4.00 Hz	5 beats MA	50 ms	0.00-0.04 Hz	0.04-0.15 Hz	0.15-0.40 Hz	300 points/Hz	FFT	300 s (50%)	0.020 Hz	p=16 (no factorization)	m=2 (r=0.20SD)	4-12 beats	13-64 beats	m=10 (r=3.162)	1	Automatic correction (0.3)	00:00:02-00:05:02	19.1549	-1.15275	2.15107	20.8905	842.871	15.4802	71.1853	1.30694	66.3717	76.7853	12.9758	3	0.847458	5	77	7.47035	13.2467	-7.91593	-14.1264	NaN	NaN	0.04	0.04	0.253333	65.4048	114.008	35.3273	4.1806	4.73627	3.56466
18Pre	Smoothn priors (500)	4.00 Hz	5 beats MA	50 ms	0.00-0.04 Hz	0.04-0.15 Hz	0.15-0.40 Hz	300 points/Hz	FFT	300 s (50%)	0.020 Hz	p=16 (no factorization)	m=2 (r=0.20SD)	4-12 beats	13-64 beats	m=10 (r=3.162)	1	Automatic correction (0.3)	00:00:21-00:05:21	0.478469	-1.84423	5.57649	37.9355	718.018	7.51981	83.5633	0.877944	80.6452	86.6051	7.02617	0	0	2.375	38	3.37655	7.19201	-3.75249	-7.59464	NaN	NaN	0.03	0.08	0.286667	7.06895	14.8628	14.4672	1.95571	2.69886	2.67189
19Pre	Smoothn priors (500)	4.00 Hz	5 beats MA	50 ms	0.00-0.04 Hz	0.04-0.15 Hz	0.15-0.40 Hz	300 points/Hz	FFT	300 s (50%)	0.020 Hz	p=16 (no factorization)	m=2 (r=0.20SD)	4-12 beats	13-64 beats	m=10 (r=3.162)	1	Automatic correction (0.3)	00:00:02-00:05:02	2.1875	-1.08316	3.23297	29.626	917.286	11.2024	65.4103	0.803913	62.383	71.0564	6.69818	0	0	3.85542	52	3.83798	6.53535	-4.32324	-6.99304	NaN	NaN	0.036667	0.04	0.263333	64.2157	67.5378	12.1634	4.16225	4.21269	2.49843
20Pre	Smoothn priors (500)	4.00 Hz	5 beats MA	50 ms	0.00-0.04 Hz	0.04-0.15 Hz	0.15-0.40 Hz	300 points/Hz	FFT	300 s (50%)	0.020 Hz	p=16 (no factorization)	m=2 (r=0.20SD)	4-12 beats	13-64 beats	m=10 (r=3.162)	1	Automatic correction (0.3)	00:00:00-00:05:00	0	-1.61837	3.06422	24.4309	797.585	12.3761	75.2271	1.1653	69.735	82.1918	7.10542	0	0	3.29825	60	5.11962	6.91149	-4.71438	-6.77759	NaN	NaN	0.036667	0.046667	0.153333	39.9327	78.4906	10.9409	3.6872	4.36298	2.39251
[truncated: 1,116 more columns]

## Sheet: HRV-during
Kubios HRV Premium (version 3.4.3) Batch Results File (see User's Guide for more information on the parameters)																			S1_Onset-Offset	S1_Beats corrected (%)	S1_PNS index	S1_SNS index	S1_Stress index	S1_Mean RR (ms)	S1_SDNN (ms)	S1_Mean HR (bpm)	S1_SD HR (bpm)	S1_Min HR (bpm)	S1_Max HR (bpm)	S1_RMSSD (ms)	S1_VLFpeak_FFT (Hz)	S1_LFpeak_FFT (Hz)	S1_HFpeak_FFT (Hz)	S1_VLFpow_FFT (ms2)	S1_LFpow_FFT (ms2)	S1_HFpow_FFT (ms2)	S1_VLFpow_FFT (log)	S1_LFpow_FFT (log)	S1_HFpow_FFT (log)	S1_VLFpow_FFT (%)	S1_LFpow_FFT (%)	S1_HFpow_FFT (%)	S1_LFpow_FFT (n.u.)	S1_HFpow_FFT (n.u.)	S1_LF_HF_ratio_FFT	S1_VLFpeak_AR (Hz)	S1_LFpeak_AR (Hz)	S1_HFpeak_AR (Hz)	S1_VLFpow_AR (ms2)
1During	Smoothn priors (500)	4.00 Hz	5 beats MA	50 ms	0.00-0.04 Hz	0.04-0.15 Hz	0.15-0.40 Hz	300 points/Hz	FFT	300 s (50%)	0.020 Hz	p=16 (no factorization)	m=2 (r=0.20SD)	4-12 beats	13-64 beats	m=10 (r=3.162)	6	Automatic correction (0.3)	00:00:00-00:05:00	1.8018	-0.619078	0.816565	14.6646	904.237	20.3095	66.3543	1.51194	61.9835	73.0994	20.3252	0.026667	0.056667	0.256667	39.7161	212.242	202.785	3.68176	5.35773	5.31215	8.73175	46.6623	44.583	51.1266	48.8483	1.04664	0.04	0.073333	0.243333	37.146
2During	Smoothn priors (500)	4.00 Hz	5 beats MA	50 ms	0.00-0.04 Hz	0.04-0.15 Hz	0.15-0.40 Hz	300 points/Hz	FFT	300 s (50%)	0.020 Hz	p=16 (no factorization)	m=2 (r=0.20SD)	4-12 beats	13-64 beats	m=10 (r=3.162)	6	Automatic correction (0.3)	00:00:00-00:05:00	0.677966	0.005147	0.52997	16.2059	1016.98	19.5673	58.9981	1.13949	54.9652	62.9063	22.6087	0.036667	0.04	0.206667	54.5401	131.75	207.518	3.99894	4.8809	5.33522	13.8492	33.4547	52.6943	38.8328	61.1652	0.634883	0.003333	0.04	0.206667	42.245
3During	Smoothn priors (500)	4.00 Hz	5 beats MA	50 ms	0.00-0.04 Hz	0.04-0.15 Hz	0.15-0.40 Hz	300 points/Hz	FFT	300 s (50%)	0.020 Hz	p=16 (no factorization)	m=2 (r=0.20SD)	4-12 beats	13-64 beats	m=10 (r=3.162)	6	Automatic correction (0.3)	00:00:00-00:05:00	0.250627	-1.83197	1.96117	15.3161	750.75	13.8955	79.92	1.4392	69.9138	85.6898	7.5455	0.04	0.053333	0.15	37.2815	184.247	17.8431	3.6185	5.21628	2.88162	15.5745	76.97	7.45403	91.1691	8.82912	10.326	0.04	0.066667	0.15	29.8483
4During	Smoothn priors (500)	4.00 Hz	5 beats MA	50 ms	0.00-0.04 Hz	0.04-0.15 Hz	0.15-0.40 Hz	300 points/Hz	FFT	300 s (50%)	0.020 Hz	p=16 (no factorization)	m=2 (r=0.20SD)	4-12 beats	13-64 beats	m=10 (r=3.162)	6	Automatic correction (0.3)	00:00:00-00:05:00	0.275482	-1.29482	1.82637	17.6817	826.925	21.8664	72.5579	1.95481	67.5676	81.3229	13.5476	0.036667	0.056667	0.213333	66.4479	383.041	83.7087	4.19642	5.94814	4.42734	12.4619	71.8369	15.699	82.0635	17.9339	4.57589	0.04	0.066667	0.15	88.8874
5During	Smoothn priors (500)	4.00 Hz	5 beats MA	50 ms	0.00-0.04 Hz	0.04-0.15 Hz	0.15-0.40 Hz	300 points/Hz	FFT	300 s (50%)	0.020 Hz	p=16 (no factorization)	m=2 (r=0.20SD)	4-12 beats	13-64 beats	m=10 (r=3.162)	6	Automatic correction (0.3)	00:00:00-00:05:00	0	-1.16677	2.2716	21.3281	835.092	17.4699	71.8484	1.51829	66.9195	77.9423	14.1412	0.036667	0.12	0.19	28.5495	175.969	41.5996	3.35164	5.17031	3.72809	11.596	71.4737	16.8966	80.8489	19.1129	4.23007	0.04	0.103333	0.15	46.3557
6During	Smoothn priors (500)	4.00 Hz	5 beats MA	50 ms	0.00-0.04 Hz	0.04-0.15 Hz	0.15-0.40 Hz	300 points/Hz	FFT	300 s (50%)	0.020 Hz	p=16 (no factorization)	m=2 (r=0.20SD)	4-12 beats	13-64 beats	m=10 (r=3.162)	6	Automatic correction (0.3)	00:00:59-00:05:59	0.643087	-0.679118	1.81879	22.1847	963.117	15.5432	62.2977	1.01232	59.1833	65.775	11.7681	0.036667	0.05	0.276667	31.0044	134.402	38.2818	3.43413	4.90083	3.64497	15.2157	65.959	18.7872	77.7963	22.1588	3.51085	0.04	0.06	0.256667	23.5754
7During	Smoothn priors (500)	4.00 Hz	5 beats MA	50 ms	0.00-0.04 Hz	0.04-0.15 Hz	0.15-0.40 Hz	300 points/Hz	FFT	300 s (50%)	0.020 Hz	p=16 (no factorization)	m=2 (r=0.20SD)	4-12 beats	13-64 beats	m=10 (r=3.162)	6	Automatic correction (0.3)	00:00:00-00:05:00	NaN	-0.053578	1.33656	20.8168	970.314	18.2048	61.8357	1.16077	59.1133	66.0793	24.9533	0.026667	0.083333	0.33	3.98267	105.79	182.638	1.38195	4.66145	5.2075	1.36021	36.1306	62.3766	36.6288	63.2368	0.579232	0.04	0.083333	0.35	13.1587
8During	Smoothn priors (500)	4.00 Hz	5 beats MA	50 ms	0.00-0.04 Hz	0.04-0.15 Hz	0.15-0.40 Hz	300 points/Hz	FFT	300 s (50%)	0.020 Hz	p=16 (no factorization)	m=2 (r=0.20SD)	4-12 beats	13-64 beats	m=10 (r=3.162)	6	Automatic correction (0.3)	00:00:00-00:05:00	0	-0.681632	2.48248	26.7045	960.26	11.7768	62.4831	0.766844	59.9161	65.26	10.3561	0.04	0.046667	0.186667	16.5397	85.1801	33.7365	2.80576	4.44477	3.51858	12.2092	62.8781	24.9035	71.6227	28.3669	2.52487	0.04	0.076667	0.193333	14.6423
9During	Smoothn priors (500)	4.00 Hz	5 beats MA	50 ms	0.00-0.04 Hz	0.04-0.15 Hz	0.15-0.40 Hz	300 points/Hz	FFT	300 s (50%)	0.020 Hz	p=16 (no factorization)	m=2 (r=0.20SD)	4-12 beats	13-64 beats	m=10 (r=3.162)	6	Automatic correction (0.3)	00:00:00-00:05:00	0	-1.39098	5.18258	39.7565	805.522	5.53369	74.4859	0.51186	71.7017	78.0031	6.24349	0.04	0.043333	0.343333	1.39803	11.3069	10.1242	0.335061	2.42541	2.31493	6.10981	49.4147	44.2458	52.6303	47.1251	1.11682	0.04	0.073333	0.353333	4.26163
10During	Smoothn priors (500)	4.00 Hz	5 beats MA	50 ms	0.00-0.04 Hz	0.04-0.15 Hz	0.15-0.40 Hz	300 points/Hz	FFT	300 s (50%)	0.020 Hz	p=16 (no factorization)	m=2 (r=0.20SD)	4-12 beats	13-64 beats	m=10 (r=3.162)	6	Automatic correction (0.3)	00:00:00-00:05:00					671.52	3.7452	89.349	0.49747	86.957	92.851	4.184	0.04	0.056667	0.38667	1.0499	3.1781	1.8556	0.048698	1.1563	0.61821	17.233	52.165	30.458	63.027	36.8	1.7127	0.04	0.046667	0.4	2.5021
11During	Smoothn priors (500)	4.00 Hz	5 beats MA	50 ms	0.00-0.04 Hz	0.04-0.15 Hz	0.15-0.40 Hz	300 points/Hz	FFT	300 s (50%)	0.020 Hz	p=16 (no factorization)	m=2 (r=0.20SD)	4-12 beats	13-64 beats	m=10 (r=3.162)	6	Automatic correction (0.3)	00:00:00-00:05:00	0.304878	-0.653156	0.815473	14.3919	912.518	25.9469	65.7521	1.89116	60.7656	71.2758	20.6315	0.03	0.1	0.153333	12.6952	489.514	136.597	2.54123	6.19341	4.91703	1.98729	76.6278	21.3826	78.1815	21.8162	3.58365	0.04	0.116667	0.15	32.2458
12During	Smoothn priors (500)	4.00 Hz	5 beats MA	50 ms	0.00-0.04 Hz	0.04-0.15 Hz	0.15-0.40 Hz	300 points/Hz	FFT	300 s (50%)	0.020 Hz	p=16 (no factorization)	m=2 (r=0.20SD)	4-12 beats	13-64 beats	m=10 (r=3.162)	6	Automatic correction (0.3)	00:00:00-00:05:00	0.330033	0.19486	-0.425654	8.4688	989.403	49.4126	60.6426	3.06003	54.5256	72.9572	39.4891	0.036667	0.07	0.15	390.416	1968.77	416.748	5.96721	7.58516	6.03248	14.06	70.9008	15.0082	82.5003	17.4636	4.72413	0.04	0.076667	0.15	381.536
13During	Smoothn priors (500)	4.00 Hz	5 beats MA	50 ms	0.00-0.04 Hz	0.04-0.15 Hz	0.15-0.40 Hz	300 points/Hz	FFT	300 s (50%)	0.020 Hz	p=16 (no factorization)	m=2 (r=0.20SD)	4-12 beats	13-64 beats	m=10 (r=3.162)	6	Automatic correction (0.3)	00:00:02-00:05:02	2.28571	0.492952	-0.029154	8.30312	856.722	53.5454	70.0344	4.14081	65.1085	77.5795	66.3737	0.03	0.106667	0.17	21.2718	326.816	2522.46	3.05738	5.7894	7.83299	0.740547	11.3776	87.8159	11.4625	88.4711	0.129562	0.04	0.15	0.176667	43.2681
14During	Smoothn priors (500)	4.00 Hz	5 beats MA	50 ms	0.00-0.04 Hz	0.04-0.15 Hz	0.15-0.40 Hz	300 points/Hz	FFT	300 s (50%)	0.020 Hz	p=16 (no factorization)	m=2 (r=0.20SD)	4-12 beats	13-64 beats	m=10 (r=3.162)	6	Automatic correction (0.3)	00:00:00-00:05:00	NaN	0.368458	-0.169667	7.14704	865.931	62.4263	69.2896	4.92356	62.3571	79.8722	63.3958	0.033333	0.14	0.193333	85.2233	659.379	3203.41	4.44527	6.4913	8.07197	2.15864	16.7015	81.1397	17.07	82.9299	0.205837	0.04	0.15	0.196667	89.6698
15During	Smoothn priors (500)	4.00 Hz	5 beats MA	50 ms	0.00-0.04 Hz	0.04-0.15 Hz	0.15-0.40 Hz	300 points/Hz	FFT	300 s (50%)	0.020 Hz	p=16 (no factorization)	m=2 (r=0.20SD)	4-12 beats	13-64 beats	m=10 (r=3.162)	6	Automatic correction (0.3)	00:00:00-00:05:00	0	0.566646	0.753525	10.9124	759.635	46.9825	78.9854	4.8568	74.757	85.7633	78.132	0.04	0.136667	0.396667	2.39389	57.664	169.248	0.872918	4.05463	5.13137	1.03209	24.861	72.969	25.1203	73.73	0.340706	0.003333	0.15	0.4	21.458
16During	Smoothn priors (500)	4.00 Hz	5 beats MA	50 ms	0.00-0.04 Hz	0.04-0.15 Hz	0.15-0.40 Hz	300 points/Hz	FFT	300 s (50%)	0.020 Hz	p=16 (no factorization)	m=2 (r=0.20SD)	4-12 beats	13-64 beats	m=10 (r=3.162)	6	Automatic correction (0.3)	00:00:02-00:05:02	14.1447	4.71112	-1.11753	5.42712	945.693	117.255	63.4455	8.28364	39.7562	75.2445	200.9	0.036667	0.086667	0.353333	1919.95	2533.09	13674.8	7.56005	7.8372	9.52331	10.5717	13.9478	75.2966	15.5966	84.1977	0.185237	0.003333	0.04	0.36	1207.16
18During	Smoothn priors (500)	4.00 Hz	5 beats MA	50 ms	0.00-0.04 Hz	0.04-0.15 Hz	0.15-0.40 Hz	300 points/Hz	FFT	300 s (50%)	0.020 Hz	p=16 (no factorization)	m=2 (r=0.20SD)	4-12 beats	13-64 beats	m=10 (r=3.162)	6	Automatic correction (0.3)	00:00:00-00:05:00	0.84507	-1.27619	3.3487	28.8096	844.14	8.04058	71.0783	0.68305	69.5894	73.3003	7.24683	0.026667	0.083333	0.22	1.85828	27.7824	7.85463	0.619651	3.3244	2.0611	4.95552	74.0882	20.9462	77.951	22.0383	3.53708	0.04	0.103333	0.15	5.93533
19During	Smoothn priors (500)	4.00 Hz	5 beats MA	50 ms	0.00-0.04 Hz	0.04-0.15 Hz	0.15-0.40 Hz	300 points/Hz	FFT	300 s (50%)	0.020 Hz	p=16 (no factorization)	m=2 (r=0.20SD)	4-12 beats	13-64 beats	m=10 (r=3.162)	5	Automatic correction (0.3)	00:00:02-00:05:02	8.65385	-0.612196	0.687882	14.9927	944.159	13.7477	63.5486	0.926713	59.4218	68.7128	13.8362	0.033333	0.06	0.346667	29.2481	105.496	88.3126	3.37582	4.65867	4.48088	13.1118	47.2935	39.5902	54.4304	45.5645	1.19458	0.04	0.056667	0.273333	38.2906
20During	Smoothn priors (500)	4.00 Hz	5 beats MA	50 ms	0.00-0.04 Hz	0.04-0.15 Hz	0.15-0.40 Hz	300 points/Hz	FFT	300 s (50%)	0.020 Hz	p=16 (no factorization)	m=2 (r=0.20SD)	4-12 beats	13-64 beats	m=10 (r=3.162)	6	Automatic correction (0.3)	00:00:00-00:05:00	0	-0.72679	1.40991	18.7837	930.068	18.0462	64.5114	1.24102	58.8351	69.1404	14.667	0.026667	0.056667	0.243333	82.7083	124.807	67.629	4.41532	4.82677	4.21404	30.0577	45.3571	24.5776	64.8492	35.1399	1.84546	0.04	0.063333	0.253333	50.21
[truncated: 206 more columns]

## Sheet: HRV-post
Kubios HRV Premium (version 3.4.3) Batch Results File (see User's Guide for more information on the parameters)
FileName	PRM#Detrending	PRM#InterpRate	PRM#MinMaxHR	PRM#NNxxThreshold	PRM#VLFband	PRM#LFband	PRM#HFband	PRM#FreqPoints	PRM#FFTorLomb	PRM#WelchWindow	PRM#LombWindow	PRM#ARspectrum	PRM#Entropy	PRM#DFAshortterm	PRM#DFAlongterm	PRM#RecurrencePlot	PRM#NbrSamples	PRM#BeatCorrection	S1_Onset-Offset	S1_Beats corrected (%)	S1_PNS index	S1_SNS index	S1_Stress index	S1_Mean RR (ms)	S1_SDNN (ms)	S1_Mean HR (bpm)	S1_SD HR (bpm)	S1_Min HR (bpm)	S1_Max HR (bpm)	S1_RMSSD (ms)	S1_NNxx (beats)	S1_pNNxx (%)	S1_HRV triangular index	S1_TINN (ms)	S1_DC (ms)	S1_DCmod (ms)	S1_AC (ms)	S1_ACmod (ms)	S1_SDANN (ms)	S1_SDNNI (ms)	S1_VLFpeak_FFT (Hz)	S1_LFpeak_FFT (Hz)	S1_HFpeak_FFT (Hz)	S1_VLFpow_FFT (ms2)	S1_LFpow_FFT (ms2)	S1_HFpow_FFT (ms2)	S1_VLFpow_FFT (log)	S1_LFpow_FFT (log)	S1_HFpow_FFT (log)
1Post	Smoothn priors (500)	4.00 Hz	5 beats MA	50 ms	0.00-0.04 Hz	0.04-0.15 Hz	0.15-0.40 Hz	300 points/Hz	FFT	300 s (50%)	0.020 Hz	p=16 (no factorization)	m=2 (r=0.20SD)	4-12 beats	13-64 beats	m=10 (r=3.162)	1	Automatic correction (0.3)	00:00:00-00:05:00	10.4762	0.15471	-0.025086	11.1349	952.453	31.4555	62.9952	2.10373	59.0087	69.4438	38.1357	46	14.6497	5.43103	172	29.9163	37.1732	-31.5234	-40.1041	NaN	NaN	0.04	0.133333	0.2	40.9946	374.886	819.047	3.71344	5.92662	6.70814
2Post	Smoothn priors (500)	4.00 Hz	5 beats MA	50 ms	0.00-0.04 Hz	0.04-0.15 Hz	0.15-0.40 Hz	300 points/Hz	FFT	300 s (50%)	0.020 Hz	p=16 (no factorization)	m=2 (r=0.20SD)	4-12 beats	13-64 beats	m=10 (r=3.162)	1	Automatic correction (0.3)	00:00:00-00:05:00	1.37457	-0.088204	0.496203	15.5833	1028.58	23.8331	58.3331	1.36987	54.7545	64.5439	21.0947	1	0.344828	7.86486	123	23.1814	25.7984	-22.328	-24.8519	NaN	NaN	0.026667	0.066667	0.19	147.898	307.689	219.451	4.99652	5.72909	5.39113
3Post	Smoothn priors (500)	4.00 Hz	5 beats MA	50 ms	0.00-0.04 Hz	0.04-0.15 Hz	0.15-0.40 Hz	300 points/Hz	FFT	300 s (50%)	0.020 Hz	p=16 (no factorization)	m=2 (r=0.20SD)	4-12 beats	13-64 beats	m=10 (r=3.162)	1	Automatic correction (0.3)	00:00:00-00:05:00	NaN	-1.39498	4.26872	32.9886	784.401	8.92249	76.4915	0.864372	72.9749	79.3231	9.9187	0	0	2.98438	45	6.93712	10.0343	-7.53641	-11.0672	NaN	NaN	0.036667	0.083333	0.353333	11.4706	26.3764	32.5298	2.43979	3.27247	3.48216
4Post	Smoothn priors (500)	4.00 Hz	5 beats MA	50 ms	0.00-0.04 Hz	0.04-0.15 Hz	0.15-0.40 Hz	300 points/Hz	FFT	300 s (50%)	0.020 Hz	p=16 (no factorization)	m=2 (r=0.20SD)	4-12 beats	13-64 beats	m=10 (r=3.162)	1	Automatic correction (0.3)	00:00:00-00:05:00	NaN	-1.33149	1.50055	15.0844	821.145	28.913	73.0687	2.61572	64.2123	89.8204	14.8235	2	0.549451	7.76596	135	10.1129	13.3865	-12.2959	-15.2993	NaN	NaN	0.04	0.04	0.34	307.52	411.989	88.1916	5.72854	6.021	4.47951
5Post	Smoothn priors (500)	4.00 Hz	5 beats MA	50 ms	0.00-0.04 Hz	0.04-0.15 Hz	0.15-0.40 Hz	300 points/Hz	FFT	300 s (50%)	0.020 Hz	p=16 (no factorization)	m=2 (r=0.20SD)	4-12 beats	13-64 beats	m=10 (r=3.162)	1	Automatic correction (0.3)	00:00:00-00:05:00	NaN	-1.12379	2.33952	22.453	844.794	12.7007	71.0232	1.06156	67.598	75.643	12.1047	0	0	3.94444	64	5.51596	12.3233	-5.71805	-12.6971	NaN	NaN	0.03	0.06	0.216667	28.9315	91.6161	24.7689	3.36493	4.51761	3.20959
6Post	Smoothn priors (500)	4.00 Hz	5 beats MA	50 ms	0.00-0.04 Hz	0.04-0.15 Hz	0.15-0.40 Hz	300 points/Hz	FFT	300 s (50%)	0.020 Hz	p=16 (no factorization)	m=2 (r=0.20SD)	4-12 beats	13-64 beats	m=10 (r=3.162)	1	Automatic correction (0.3)	00:00:00-00:05:00	1.85185	-0.810513	1.14633	16.4761	925.696	24.0277	64.8161	1.70164	60	70.7714	15.0567	2	0.619195	5.78571	111	14.2618	16.4932	-13.2493	-16.0972	NaN	NaN	0.033333	0.056667	0.223333	131.555	482.538	57.6693	4.87942	6.17906	4.05472
7Post	Smoothn priors (500)	4.00 Hz	5 beats MA	50 ms	0.00-0.04 Hz	0.04-0.15 Hz	0.15-0.40 Hz	300 points/Hz	FFT	300 s (50%)	0.020 Hz	p=16 (no factorization)	m=2 (r=0.20SD)	4-12 beats	13-64 beats	m=10 (r=3.162)	1	Automatic correction (0.3)	00:00:13-00:05:13	NaN	-0.207095	0.738931	15.9571	966.395	24.5846	62.0864	1.58988	58.7084	67.3854	25.0638	8	2.58065	7.775	128	14.9405	26.3118	-15.6704	-29.3141	NaN	NaN	0.033333	0.05	0.336667	16.2072	203.396	166.391	2.78545	5.31515	5.11434
8Post	Smoothn priors (500)	4.00 Hz	5 beats MA	50 ms	0.00-0.04 Hz	0.04-0.15 Hz	0.15-0.40 Hz	300 points/Hz	FFT	300 s (50%)	0.020 Hz	p=16 (no factorization)	m=2 (r=0.20SD)	4-12 beats	13-64 beats	m=10 (r=3.162)	1	Automatic correction (0.3)	00:00:00-00:05:00	3.02013	-0.3999	0.528673	14.9209	1001.49	19.2662	59.9109	1.1562	56.4853	63.5459	15.2689	3	1.0101	5.73077	95	12.4131	15.5538	-12.8476	-16.1955	NaN	NaN	0.04	0.04	0.206667	143.066	170.968	66.9163	4.96331	5.14147	4.20344
9Post	Smoothn priors (500)	4.00 Hz	5 beats MA	50 ms	0.00-0.04 Hz	0.04-0.15 Hz	0.15-0.40 Hz	300 points/Hz	FFT	300 s (50%)	0.020 Hz	p=16 (no factorization)	m=2 (r=0.20SD)	4-12 beats	13-64 beats	m=10 (r=3.162)	1	Automatic correction (0.3)	00:00:00-00:05:00	0	-1.44457	3.40195	27.8274	823.67	11.8391	72.8447	1.05385	69.3963	80.171	7.83993	0	0	3.27928	58	3.73791	7.96272	-4.13625	-8.19125	NaN	NaN	0.04	0.043333	0.33	19.3355	69.0765	13.4671	2.96194	4.23521	2.60025
10Post	Smoothn priors (500)	4.00 Hz	5 beats MA	50 ms	0.00-0.04 Hz	0.04-0.15 Hz	0.15-0.40 Hz	300 points/Hz	FFT	300 s (50%)	0.020 Hz	p=16 (no factorization)	m=2 (r=0.20SD)	4-12 beats	13-64 beats	m=10 (r=3.162)	1	Automatic correction (0.3)	00:00:00-00:05:00	0.215983	-2.25291	8.14203	50.2223	646.974	3.86632	92.7394	0.554383	90.8794	95.511	3.84798	0	0	1.44687	20	3.33252	4.6884	-2.94071	-4.03833	NaN	NaN	0.036667	0.04	0.396667	2.70491	4.91111	3.29264	0.995069	1.5915	1.19169
11Post	Smoothn priors (500)	4.00 Hz	5 beats MA	50 ms	0.00-0.04 Hz	0.04-0.15 Hz	0.15-0.40 Hz	300 points/Hz	FFT	300 s (50%)	0.020 Hz	p=16 (no factorization)	m=2 (r=0.20SD)	4-12 beats	13-64 beats	m=10 (r=3.162)	1	Automatic correction (0.3)	00:00:04-00:05:04	NaN	-0.384383	0.185526	11.0033	933.729	32.5383	64.2585	2.26128	59.3237	70.3235	26.7481	18	5.625	7.82927	174	29.7854	27.0617	-35.7638	-32.7415	NaN	NaN	0.033333	0.12	0.17	46.1408	521.678	276.008	3.8317	6.25705	5.62043
12Post	Smoothn priors (500)	4.00 Hz	5 beats MA	50 ms	0.00-0.04 Hz	0.04-0.15 Hz	0.15-0.40 Hz	300 points/Hz	FFT	300 s (50%)	0.020 Hz	p=16 (no factorization)	m=2 (r=0.20SD)	4-12 beats	13-64 beats	m=10 (r=3.162)	1	Automatic correction (0.3)	00:00:00-00:05:00	0.668896	0.173669	-0.160655	10.8112	1002.76	37.8629	59.8346	2.29849	54.5852	70.0444	34.7204	43	14.4295	11.5	177	25.4721	37.5925	-21.1208	-36.4549	NaN	NaN	0.04	0.043333	0.323333	116.528	1048.04	284.589	4.75813	6.95468	5.65105
13Post	Smoothn priors (500)	4.00 Hz	5 beats MA	50 ms	0.00-0.04 Hz	0.04-0.15 Hz	0.15-0.40 Hz	300 points/Hz	FFT	300 s (50%)	0.020 Hz	p=16 (no factorization)	m=2 (r=0.20SD)	4-12 beats	13-64 beats	m=10 (r=3.162)	1	Automatic correction (0.3)	00:00:00-00:05:00	2.58621	-0.15216	0.045694	8.37814	858.344	42.3597	69.902	3.42658	62.3053	77.4552	44.6729	71	20.4611	11.6	272	48.9011	51.8301	-57.9638	-56.8116	NaN	NaN	0.033333	0.076667	0.196667	98.0603	494.533	1302.62	4.58558	6.20361	7.17213
14Post	Smoothn priors (500)	4.00 Hz	5 beats MA	50 ms	0.00-0.04 Hz	0.04-0.15 Hz	0.15-0.40 Hz	300 points/Hz	FFT	300 s (50%)	0.020 Hz	p=16 (no factorization)	m=2 (r=0.20SD)	4-12 beats	13-64 beats	m=10 (r=3.162)	1	Automatic correction (0.3)	00:00:00-00:05:00	NaN	-1.07842	1.20007	12.2398	782.363	37.4914	76.6908	3.65876	68.6342	90.2256	27.4512	27	7.06806	8.32609	178	36.5169	33.8461	-29.9515	-27.6637	NaN	NaN	0.036667	0.1	0.17	63.8401	721.119	492.125	4.15638	6.5808	6.19873
15Post	Smoothn priors (500)	4.00 Hz	5 beats MA	50 ms	0.00-0.04 Hz	0.04-0.15 Hz	0.15-0.40 Hz	300 points/Hz	FFT	300 s (50%)	0.020 Hz	p=16 (no factorization)	m=2 (r=0.20SD)	4-12 beats	13-64 beats	m=10 (r=3.162)	1	Automatic correction (0.3)	00:00:05-00:05:05	2.57143	1.76278	-0.388032	6.47551	853.319	75.8867	70.3136	5.94529	65.3168	78.5752	110.907	191	54.7278	9.72222	354	29.268	98.2594	-2.34685	-87.8757	NaN	NaN	0.04	0.11	0.236667	25.8179	1748.72	1866.66	3.25107	7.46664	7.53191
16Post	Smoothn priors (500)	4.00 Hz	5 beats MA	50 ms	0.00-0.04 Hz	0.04-0.15 Hz	0.15-0.40 Hz	300 points/Hz	FFT	300 s (50%)	0.020 Hz	p=16 (no factorization)	m=2 (r=0.20SD)	4-12 beats	13-64 beats	m=10 (r=3.162)	1	Automatic correction (0.3)	00:00:02-00:05:02	8.95062	-0.610746	0.522607	12.6166	925.49	31.132	64.8305	2.24148	60.8149	73.4035	21.5642	4	1.23839	8.30769	144	12.4389	19.2062	-15.5143	-21.7744	NaN	NaN	0.036667	0.053333	0.173333	93.6528	466.133	77.5819	4.5396	6.14447	4.35133
18Post	Smoothn priors (500)	4.00 Hz	5 beats MA	50 ms	0.00-0.04 Hz	0.04-0.15 Hz	0.15-0.40 Hz	300 points/Hz	FFT	300 s (50%)	0.020 Hz	p=16 (no factorization)	m=2 (r=0.20SD)	4-12 beats	13-64 beats	m=10 (r=3.162)	1	Automatic correction (0.3)	00:00:00-00:05:13	9.51009	-0.938371	1.82273	20.7701	899.395	11.7339	66.7115	0.873927	64.4172	70.7214	10.5904	0	0	3.94318	59	3.69803	9.59018	-4.81765	-10.3733	NaN	NaN	0.033333	0.08	0.166667	19.0943	71.0772	19.0886	2.94939	4.26377	2.94909
19Post	Smoothn priors (500)	4.00 Hz	5 beats MA	50 ms	0.00-0.04 Hz	0.04-0.15 Hz	0.15-0.40 Hz	300 points/Hz	FFT	300 s (50%)	0.020 Hz	p=16 (no factorization)	m=2 (r=0.20SD)	4-12 beats	13-64 beats	m=10 (r=3.162)	1	Automatic correction (0.3)	00:00:02-00:05:02	3.47003	-0.87264	2.11862	23.4551	934.926	10.8221	64.1762	0.746316	61.5655	70.8215	8.63588	0	0	3.52222	59	6.95489	10.0562	-6.4677	-9.1924	NaN	NaN	0.036667	0.04	0.263333	36.1481	56.6819	21.5714	3.58763	4.03745	3.07137
20Post	Smoothn priors (500)	4.00 Hz	5 beats MA	50 ms	0.00-0.04 Hz	0.04-0.15 Hz	0.15-0.40 Hz	300 points/Hz	FFT	300 s (50%)	0.020 Hz	p=16 (no factorization)	m=2 (r=0.20SD)	4-12 beats	13-64 beats	m=10 (r=3.162)	1	Automatic correction (0.3)	00:00:05-00:05:05	NaN	-0.83436	1.47332	18.7617	910.827	15.1951	65.8742	1.10106	62.7615	68.7443	13.1275	1	0.304878	4.16456	87	10.6765	12.6422	-11.4348	-14.5929	NaN	NaN	0.036667	0.09	0.283333	7.97286	141.326	64.5458	2.07604	4.95107	4.16737
[truncated: 23 more columns]

## Sheet: BP
Participant	Systolic_Pre	Systolic_Post	Diastolic_Pre	Diastolic_Post
1	128	115	86	79
2	130	146	74	77
3	123	106	71	64
4	137	136	77	80
5	114	117	70	71
6	138	145	74	85
7	132	133	81	81
8	166	148	85	78
9	138	121	69	65
10	130	130	81	82
11	106	112	71	76
12	125	126	72	75
13	104	98	78	76
14	124	112	85	75
15	122	120	85	84
16	123	153	70	89
17	140	173	100	110
18	113	116	70	75
19	132	131	91	89
20	126	133	87	85

## Sheet: GSR
VRC GSR Averages
Participant #	Pre	During	Post
1	3.97857	2.51602	2.72297	1.25561
2	1.98862	0.739587	1.31178	0.676839
3	0.309633	0.476452	0.552167	-0.242534
4	0.438768	0.531248	0.598539	-0.159771
5	0.67664	0.64723	0.704138	-0.0274979
6	0.61083	1.14395	1.2048	-0.59397
7	0.368772	0.378866	0.412052	-0.04328
8	0.765016	0.843404	0.90306	-0.138044
9	0.521625	0.577716	0.623363	-0.101738
10	0.6482	0.826216	0.941304	-0.293104
11	1.26486		0.500621	0.764241
12	0.156606		0.228653	-0.0720462
13	0.0444831		0.175391	-0.130908
14	0.945386		0.724385	0.221002
15	0.0567048		0.178326	-0.121622
16	0.415025	0.316607	0.282778	0.132247
17	0.809167	0.809167	0.736682	0.0724856
18	0.433503	0.564209	0.622426	-0.188922
19	0.110864	0.299817	0.287108	-0.176244
20	0.248272	0.396763	0.357769	-0.109497

## Sheet: Pre-Survey
	Q32_1	Qmoderately sosomewhat_somewhat	Qmoderately sosomewhat_moderately so	Q32_4	Qmoderately sosomewhat_5	Qmoderately sonot at all_not at all	Q31_2	Qmoderately sonot at all_moderately so	Q31_4	Qmoderately sonot at all_5	PSS Total	Q1	Q2	Q3	Q4	Q5	Q6	Q7	Q8	Q9	Ql0	Q11	Q12	Q13	Q14	Q15	Q28_6	Q28_7	Q28_8	Q9	Q20	STAI-S Score PRE	Qnot at allvery much so_not at all	Q14_2	Q14_3	Qnot at allvery much so_very much so	Qnot at allvery much so_5	Qnot at allvery much so_6	Qnot at allvery much so_7	Qnot at allvery much so_8	Qnot at allvery much so_9	Qnot at allvery much so_not at all0	Qnot at allvery much so_not at allnot at all	Q14_12	Q15	Qmoderately sovery much so	Q36	Q35	Q37
Participant #	Perceived Stress GREY = 0, 1,2,3,4 WHITE = 4321,0 In the past 1 month, - How often have you been upset because of something that happened unexpectedly?...	Perceived Stress In the past 1 month, - How often have you felt that you were unable to control the important things in your life?	Perceived Stress In the past 1 month, - How often have you felt nervous and “stressed”?	Perceived Stress In the past 1 month, - How often have you felt confident to handle your personal problems?	Perceived Stress In the past 1 month, - How often have you felt that things were going your way?	Perceived Stress In the past 1 month, - How often have you found that you could not cope with all the things you had to do?	Perceived Stress In the past 1 month, - How often have you been able to control irritations in your life?	Perceived Stress In the past 1 month, - How often have you felt that you were on top of things?	Perceived Stress In the past 1 month, - How often have you been angered because of things that happened outside of your control?	Perceived Stress In the past 1 month, - How often have you felt difficulties piling up so high that you could not overcome them?		Self-evaluation of Current Stress GREY = 1,2,3,4 WHITE = 4321 - I feel calm................	Self-evaluation of Current Stress - I feel secure...............	Self-evaluation of Current Stress - I am tense....................	Self-evaluation of Current Stress - I feel strained................	Self-evaluation of Current Stress GREY = 1,2,3,4 WHITE = 4321 - I feel at ease…….………	Self-evaluation of Current Stress - I feel upset...............	Self-evaluation of Current Stress - I am presently worrying over possible misfortunes.............	Self-evaluation of Current Stress - I feel satisfied………...	Self-evaluation of Current Stress - I feel frightened……	Self-evaluation of Current Stress - I feel comfortable...	Self-evaluation of Current Stress - I feel self-confident...	Self-evaluation of Current Stress - I feel nervous………	Self-evaluation of Current Stress - I am jittery……………</span	Self-evaluation of Current Stress - I feel indecisive……	Self-evaluation of Current Stress GREY = 1,2,3,4 WHITE = 4321 - I am relaxed…………	Self-evaluation of Current Stress - I feel content……..…	Self-evaluation of Current Stress - I am worried......	Self-evaluation of Current Stress - I feel confused………..	Self-evaluation of Current Stress - I feel steady...........	Self-evaluation of Current Stress - I feel pleasant…		Stress Reduction Technique or Relaxation Behavior - Meditation	Stress Reduction Technique or Relaxation Behavior - Mindfulness	Stress Reduction Technique or Relaxation Behavior - Yoga	Stress Reduction Technique or Relaxation Behavior - Deep Breathing	Stress Reduction Technique or Relaxation Behavior - Massage	Stress Reduction Technique or Relaxation Behavior - Tai Chi	Stress Reduction Technique or Relaxation Behavior - Biofeedback	Stress Reduction Technique or Relaxation Behavior - Progressive Muscle Relaxation	Stress Reduction Technique or Relaxation Behavior - Music and Art Therapy	Stress Reduction Technique or Relaxation Behavior - Aromatherapy	Stress Reduction Technique or Relaxation Behavior - Hydrotherapy	Stress Reduction Technique or Relaxation Behavior - Exercise	Other (please describe)	Did you exercise today?	Do you exercise regularly?	How many caffeinated beverages did you have today? (cups of coffee, cans of soda or energy drinks)	How many caffeinated beverages do you generally have on a daily basis? (cups of coffee, cans of soda or energy drinks)
1	3	1	2	0	1	1	1	2	2	2	15	3	2	1	1	2	1	1	3	1	1	2	1	1	3	3	2	1	1	1	1	32	Tried once or twice (or tried in past but no longer engaging)	Tried once or twice (or tried in past but no longer engaging)	Tried once or twice (or tried in past but no longer engaging)	A few times/rarely (less than once a month)	Tried once or twice (or tried in past but no longer engaging)							4		No	Yes	not at all-somewhat servings	not at all-somewhat servings
2	1	1	2	2	1	1	2	2	2	1	15	3	1	2	1	2	2	1	1	1	1	2	1	1	1	2	2	2	1	2	1	30	A few times/rarely (less than once a month)	A few times/rarely (less than once a month)	A few times/rarely (less than once a month)	A few times/rarely (less than once a month)	Sometimes (once a month)					A few times/rarely (less than once a month)		4		No	No	not at all-somewhat servings	not at all-somewhat servings
3	4	4	4	3	2	2	2	4	2	1	28	3	4	1	1	3	1	2	1	2	1	3		1	1	3	3	3	1	1	1	36	4	4	A few times/rarely (less than once a month)	4	4	Tried once or twice (or tried in past but no longer engaging)	Tried once or twice (or tried in past but no longer engaging)	Tried once or twice (or tried in past but no longer engaging)	4	Sometimes (once a month)	Tried once or twice (or tried in past but no longer engaging)	Tried once or twice (or tried in past but no longer engaging)		No	No	None, or less than 1 serving (decaf)	None, or less than 1 serving (decaf)
4	2	1	2	1	2	0	2	2	2	0	14	3	1	3	1	3	2	2	3	1	3	1	1	1	1	3	3	2	1	4	2	41	Tried once or twice (or tried in past but no longer engaging)	Tried once or twice (or tried in past but no longer engaging)	Tried once or twice (or tried in past but no longer engaging)	Tried once or twice (or tried in past but no longer engaging)	Tried once or twice (or tried in past but no longer engaging)	Tried once or twice (or tried in past but no longer engaging)						4		Yes	Yes	None, or less than 1 serving (decaf)	not at all-somewhat servings
5	3	3	3	2	2	3	2	2	2	2	24	2	2	2	2	2	2	4	3	1	2	1	1	1	2	2	3	3	1	2	2	40	Frequently (weekly or daily)				Sometimes (once a month)							Frequently (weekly or daily)		Yes	Yes	None, or less than 1 serving (decaf)	not at all-somewhat servings
6	3	3	4	2	2	3	2	2	3	2	26	3	2	2	2	3	2	2	3	1	3	3	4	4	2	4	3	3	2	3	3	54												Frequently (weekly or daily)		Yes	Yes	not at all-somewhat servings	not at all-somewhat servings
7	2	2	2	0	0	2	1	1	2	0	12	1	1	1	1	1	1	1	1	1	1	1	1	2	1	1	1	1	1	1	1	21	Frequently (weekly or daily)	Frequently (weekly or daily)	Sometimes (once a month)	Frequently (weekly or daily)	A few times/rarely (less than once a month)	Tried once or twice (or tried in past but no longer engaging)	Tried once or twice (or tried in past but no longer engaging)	Tried once or twice (or tried in past but no longer engaging)	Tried once or twice (or tried in past but no longer engaging)	Frequently (weekly or daily)	Tried once or twice (or tried in past but no longer engaging)	Frequently (weekly or daily)		No	Yes	not at all-somewhat servings	not at all-somewhat servings
8	1	1	2	1	1	1	1	2	2	1	13	2	1	1	1	1	1	1	1	2	1	2	2	1	1	1	2	2	2	2	1	28	Tried once or twice (or tried in past but no longer engaging)	Tried once or twice (or tried in past but no longer engaging)	Tried once or twice (or tried in past but no longer engaging)	Sometimes (once a month)	A few times/rarely (less than once a month)	Tried once or twice (or tried in past but no longer engaging)	A few times/rarely (less than once a month)	Tried once or twice (or tried in past but no longer engaging)	Tried once or twice (or tried in past but no longer engaging)	Tried once or twice (or tried in past but no longer engaging)	Frequently (weekly or daily)	Frequently (weekly or daily)		Yes	Yes	not at all-somewhat servings	moderately so-very much so servings
9	2	3	3	2	2	3	2	3	3	2	25	2	1	1	3	1	1	1	3	1	1	2	1	1	1	2	3	1	1	4	4	35	Frequently (weekly or daily)	Frequently (weekly or daily)	Sometimes (once a month)	Frequently (weekly or daily)	Tried once or twice (or tried in past but no longer engaging)	Tried once or twice (or tried in past but no longer engaging)	Tried once or twice (or tried in past but no longer engaging)	Tried once or twice (or tried in past but no longer engaging)	Frequently (weekly or daily)	Tried once or twice (or tried in past but no longer engaging)	Tried once or twice (or tried in past but no longer engaging)	A few times/rarely (less than once a month)		Yes	No	1-2 servings	3-4 servings
10	4	4	4	3	3	3	1	3	4	3	32	3	4	4	3	4	2	4	4	4	4	4	4	4	4	4	4	4	2	2	3	71	Tried once or twice (or tried in past but no longer engaging)	Tried once or twice (or tried in past but no longer engaging)	Tried once or twice (or tried in past but no longer engaging)	Sometimes (once a month)	A few times/rarely (less than once a month)	Tried once or twice (or tried in past but no longer engaging)	Tried once or twice (or tried in past but no longer engaging)	Tried once or twice (or tried in past but no longer engaging)	Tried once or twice (or tried in past but no longer engaging)	Tried once or twice (or tried in past but no longer engaging)	Tried once or twice (or tried in past but no longer engaging)	Frequently (weekly or daily)		No	Yes	None, or less than 1 serving (decaf)	1-2 servings
11	2	1	4	1	1	1	2	1	4	1	18	2	2	1	1	1	3	2	1	1	2	1	2	1	1	2	1	2	1	1	1	29
12	4	2	4	0	2	2	1	1	3	2	21	2	1	2	1	2	1	2	2	1	1	1	1	1	1	2	2	2	1	1	1	28
13	2	2	2	2	2	2	2	2	2	2	20	2	2	1	1	4	1	2	2	2	2	2	1	1	1	1	4	1	1	2	2	35
14	1	2	2	2	2	2	1	2	1	1	16	2	2	1	2	3	1	1	1	1	1	2	2	2	3	1	2	1	1	2	2	33
15	3	3	3	0	1	2	1	1	4	1	19	1	1	3	1	1	1	1	1	1	1	1	1	1	1	2	1	3	1	1	1	25
16	3	2	2	1	1	1	1	1	2	1	15	1	1	1	1	1	1	1	1	1	1	1	1	1	1	4	1	1	1	1	1	23
17	3	2	3	0	1	1	1	1	3	2	17	3	2	3	3	3	2	3	3	1	3	2	2	1	1	3	3	2	1	2	3	46
18	2	2	2	1	1	2	2	2	2	1	17	1	1	1	1	2	1	1	2	1	1	2	1	1	1	2	1	1	1	1	1	24
19	2	3	4	1	1	3	1	2	2	3	22	1	1	2	1	1	1	2	2	1	1	2	2	1	2	1	2	3	1	2	1	30
20	0	0	0	1	1	0	1	1	0	0	4	2	2	1	1	2	1	1	2	1	2	2	1	1	1	2	2	1	1	2	2	30
											Descriptive Statistics			Shapiro-Wilk Test			Outliers and Missing Data
												Group 1			Group 1			Group 1
											Mean	18.65		W-stat	0.976244		mean	18.65
											Standard Error	1.42584		p-value	0.877026		stdev	6.37656
											Median	17.5		alpha	0.05		# outliers	0
											Mode	15		normal	yes		# blank	0
											Standard Deviation	6.37656					# non-num	0
											Sample Variance	40.6605		d'Agostino-Pearson			1	-0.572409
											Kurtosis	0.613136					2	-0.572409
											Skewness	0.0367727		DA-stat	0.674279		3	1.46631
											Range	28		p-value	0.713809		4	-0.729233
											Maximum	32		alpha	0.05		5	0.83901
											Minimum	4		normal	yes		6	1.15266
											Sum	373					7	-1.04288
											Count	20					8	-0.886058
											Geometric Mean	17.3375					9	0.995835
											Harmonic Mean	15.3824					10	2.09361
											AAD	4.915					11	-0.101936
											MAD	3.5					12	0.368537
											IQR	7.5					13	0.211713
																	14	-0.415585
																	15	0.0548885
																	16	-0.572409
																	17	-0.25876
																	18	-0.25876
											Descriptive Statistics			Shapiro-Wilk Test			19	0.525362
																	20	-2.29748
												Group 1			Group 1
											Mean	18.65		W-stat	0.976244
											Standard Error	1.42584		p-value	0.877026
											Median	17.5		alpha	0.05
											Mode	15		normal	yes
											Standard Deviation	6.37656
											Sample Variance	40.6605		d'Agostino-Pearson
											Kurtosis	0.613136
											Skewness	0.0367727		DA-stat	0.674279
											Range	28		p-value	0.713809
											Maximum	32		alpha	0.05
											Minimum	4		normal	yes
											Sum	373
											Count	20
											Geometric Mean	17.3375
											Harmonic Mean	15.3824
											AAD	4.915
											MAD	3.5
											IQR	7.5
[truncated: 3 more columns]

## Sheet: Post-Survey
	Q4_1	Q4_2	Q4_3	Q4_4	Q4_5	Q4_6	Q4_7	Q4_8	Q4_9	Q4_10	Q16_1	Q16_2	Q16_3	Q16_4	Q16_5	Q16_6	Q16_7	Q16_8	Q16_9	Q16_10	STAI-S Score PRE	STAI-S Score POST		Q34	Q31_1	Q31_2	Q31_3	Q31_4	Q31_5	Q31_6	Q31_7	Q31_8	Q33_1	Q33_2	Q33_3	Q33_4	Q33_5	Q33_6	Q33_7	Q33_8	Nausea raw	NAUSEA	Oculomotor raw	OCULOMOTOR	Disorientation raw	DISORIENTATION	TOTAL SSQ	ITQ	Q41
Participant	Self-evaluation of Current Stress GREY = 1,2,3,4 WHITE = 4321 - I feel calm................	Self-evaluation of Current Stress - I feel secure...............	Self-evaluation of Current Stress - I am tense....................	Self-evaluation of Current Stress - I feel strained................	Self-evaluation of Current Stress GREY = 1,2,3,4 WHITE = 4321 - I feel at ease…….………	Self-evaluation of Current Stress - I feel upset...............	Self-evaluation of Current Stress - I am presently worrying over possible misfortunes.............	Self-evaluation of Current Stress - I feel satisfied………...	Self-evaluation of Current Stress - I feel frightened……	Self-evaluation of Current Stress - I feel comfortable...	Self-evaluation of Current Stress - I feel self-confident...	Self-evaluation of Current Stress - I feel nervous………	Self-evaluation of Current Stress - I am jittery……………</span	Self-evaluation of Current Stress - I feel indecisive……	Self-evaluation of Current Stress GREY = 1,2,3,4 WHITE = 4321 - I am relaxed…………	Self-evaluation of Current Stress - I feel content……..…	Self-evaluation of Current Stress - I am worried......	Self-evaluation of Current Stress - I feel confused………..	Self-evaluation of Current Stress - I feel steady...........	Self-evaluation of Current Stress - I feel pleasant…	STAI-S Score PRE	STAI-S Score POST		How would you rate the VR experience overall? (with 10 being the best and 0 being the worst)	How much is each symptom affecting you right now - General Discomfort	How much is each symptom affecting you right now - Fatigue	How much is each symptom affecting you right now - Headache	How much is each symptom affecting you right now - Eye strain	How much is each symptom affecting you right now - Difficulty focusing	How much is each symptom affecting you right now - Salivation increasing	How much is each symptom affecting you right now - Sweating	How much is each symptom affecting you right now - Nausea	How much is each symptom affecting you right now - Difficulty concentrating	How much is each symptom affecting you right now - Fullness of the Head	How much is each symptom affecting you right now - Blurred vision	How much is each symptom affecting you right now - Dizziness with Eyes Open	How much is each symptom affecting you right now - Dizziness with Eyes Closed	How much is each symptom affecting you right now - Vertigo*	How much is each symptom affecting you right now - Stomach Awareness**	How much is each symptom affecting you right now - Burping							Total SSQ	Indicate your preferred answer by selecting the appropriate box of the seven point scale. Please consider the entire scale when making your responses, as the intermediate levels may apply. For example, if your response is once or twice, the second box from the left should be marked. If your response is many times but not extremely often, then the sixth (or second box from the right) should be mar…	Do you ever become so involved in a television program or book that people have problems getting your attention?
1	1	1	1	1	1	1	1	1	1	1	2	1	1	2	1	1	1	1	1	1	32	22	-10	10	0	1	0	0	0	0	0	0	0	0	0	0	0	0	0	0	0	0	1	7.58	0	0	3.74	4	1
2	2	2	2	2	4	1	1	2	1	2	2	2	2	1	3	2	1	1	2	3	30	38	8	3	1	2	0	2	0	0	0	0	0	2	1	0	0	0	0	0	1	9.54	6	45.48	3	41.76	37.4	4	2
3	1	3	1	1	2	1	1	2	1	4	3	1	1	1	1	2	1	1	1	1	36	30	-6	9	0	1	0	0	0	0	0	0	0	0	0	0	0	0	0	0	0	0	1	7.58	0	0	3.74	4	1
4	1	1	1	1	1	1	2	1	1	1	1	1	1	1	1	1	1	1	1	1	41	21	-20	10	0	1	0	0	0	0	0	0	0	0	0	0	0	0	0	0	0	0	1	7.58	0	0	3.74	2	2
5	1	1	1	1	1	1	2	1	1	1	1	1	1	1	1	2	1	1	1	1	40	21	-19	8	0	0	0	0	0	0	0	0	0	0	0	0	0	0	0	0	0	0	0	0	0	0	0	4	1
6	3	2	2	2	3	2	3	3	1	2	2	2	2	2	3	2	2	2	3	2	54	42	-12		0	1	1	0	0	0	0	0	0	1	0	0	0	0	0	0	0	0	2	15.16	1	13.92	11.22	7	4
7	1	1	1	1	1	1	1	1	1	1	1	1	1	1	1	1	1	1	1	1	21	20	-1	10	0	0	0	0	0	0	0	0	0	0	0	0	0	0	0	0	0	0	0	0	0	0	0	4	2
8	1	1	1	1	1	1	1	2	1	1	2	1	1	1	1	2	1	1	2	1	28	24	-4	9	1	1	0	0	0	0	0	0	0	1	0	0	0	0	0	0	1	9.54	2	15.16	1	13.92	14.96	5	2
9	2	1	2	1	1	1	1	2	1	1	2	1	1	2	2	2	2	1	1	2	35	29	-6	9	0	1	0	0	0	0	0	0	0	0	0	0	0	0	0	0	0	0	1	7.58	0	0	3.74	4	4
10	1	4	2	2	3	1	1	1	1	1	3	2	2	3	1	3	1	1	1	1	71	32	-39	10	0	0	0	0	0	0	0	0	0	0	0	0	0	0	0	0	0	0	0	0	0	0	0	1	1
11	1	2	1	1	1	1	1	1	1	1	1	1	1	1	1	1	1	1	1	1	29	21	-8	9	0	0	0	0	0	0	0	0	0	0	0	0	0	0	0	0	0	0	0	0	0	0	0	1	1
12	1	1	1	1	2	1	2	2	1	1	1	1	1	1	1	2	2	1	1	1	28	25	-3	8	0	2	0	0	1	0	0	0	2	0	2	0	0	0	0	0	2	19.08	7	53.06	3	41.76	44.88	6	3
13	1	1	1	1	1	1	1	2	1	1	1	1	1	1	1	4	1	1	1	1	35	24	-11	9	0	0	0	0	0	0	0	0	0	0	0	0	0	0	0	0	0	0	0	0	0	0	0	2	2
14	1	2	1	1	3	1	1	2	1	1	2	1	2	1	1	3	1	1	3	2	33	31	-2	7	0	0	0	0	0	0	0	0	0	0	0	0	0	0	0	0	0	0	0	0	0	0	0	4	3
15	1	1	1	1	1	1	1	1	1	1	2	1	1	1	1	1	1	1	1	2	25	22	-3	8	0	0	0	0	0	2	0	0	0	0	0	0	2	2	0	0	2	19.08	0	0	4	55.68	22.44	6	1
16	1	1	1	1	1	1	1	1	1	1	1	1	1	1	1	1	1	1	1	1	23	20	-3	10	0	0	0	0	0	2	0	0	0	0	0	0	0	0	0	0	2	19.08	0	0	0	0	7.48	6	4
17	2	2	1	1	2	1	1	2	1	2	2	1	1	1	2	2	1	1	1	2	46	29	-17	10	0	0	0	0	0	0	0	0	0	0	1	0	0	0	0	0	1	9.54	1	7.58	1	13.92	11.22	4	2
18	1	1	1	1	1	1	1	2	1	1	2	1	1	1	1	1	1	1	1	1	24	22	-2	8	0	2	0	0	0	0	0	0	0	1	0	0	0	0	1	0	0	0	2	15.16	1	13.92	11.22	7	4
19	1	1	1	1	1	1	2	1	1	1	1	1	1	1	2	1	2	1	1	1	30	23	-7	9	0	0	0	0	0	1	0	0	0	1	0	0	0	1	0	0	1	9.54	0	0	2	27.84	11.22	6	2
20	1	1	1	1	1	1	1	1	1	1	2	1	1	1	2	2	1	1	2	2	30	25	-5	10	0	0	0	0	0	0	0	0	0	0	0	0	0	0	0	0	0	0	0	0	0	0	0	7	1
																							-8.5	8.73684
																					31	24
																				T Test: Two Paired Samples										Wilcoxon Signed-Rank Test for Paired Samples
																				SUMMARY			Alpha	0.05		Hyp Mean Diff	0				STAI-S Score PRE	STAI-S Score POST
																				Groups	Count	Mean	Std Dev	Std Err	t	df	Cohen d	Effect r		median	31	24
																				STAI-S Score PRE	20	34.55	11.7405
																				STAI-S Score POST	20	26.05	6.10845							count	20
																				Difference	20	8.5	9.77914	2.18668	3.88717	19	0.869197	0.665567		# unequal	20
																														T+	12.5
																				T TEST										T-	197.5
																					p-value	t-crit	lower	upper	sig					T	12.5
																				One Tail	0.000495723	1.72913			yes
																				Two Tail	0.000991446	2.09302	3.92322	13.0768	yes						one tail	two tail
																														mean	105
																														std dev	26.7699	ties
																		Descriptive Statistics			Multiplier	2.2		Shapiro-Wilk Test						z-score	3.45538
																														effect r	0.546343
																			STAI-S Score PRE			STAI-S Score PRE			STAI-S Score PRE					p-norm	0.000274759	0.000549519
																		Mean	34.55		Min	21		W-stat	0.836753					p-exact	6.67572e-05	0.000133514
																		Standard Error	2.62526		Q1-Min	7		p-value	0.00322295					p-simul	0.0002	0.0002
																		Median	31		Med-Q1	3		alpha	0.05
																		Mode	30		Q3-Med	6		normal	no
																		Standard Deviation	11.7405		Max-Q3	17
																		Sample Variance	137.839		Mean	34.55		d'Agostino-Pearson
																		Kurtosis	4.08892
																		Skewness	1.82887		Min	21		DA-stat	16.4485
																		Range	50		Q1	28		p-value	0.000268067
																		Maximum	71		Median	31		alpha	0.05
																		Minimum	21		Q3	37		normal	no
																		Sum	691		Max	54
																		Count	20		Mean	34.55									Multiplier	2.2
																		Geometric Mean	33.0352
																		Harmonic Mean	31.8025		Grand Min	0										10
																		AAD	8.16												Min	7
																		MAD	4.5		Outliers	71									Q1-Min	1
																		IQR	9												Med-Q1	1
																															Q3-Med	1
																															Max-Q3	0
																															Mean	8.67036
																															Min	7
																															Q1	8
																															Median	9
																															Q3	10
																															Max	10
																															Mean	8.67036
																															Grand Min	0
																															Outliers	3
																			Descriptive Statistics			Multiplier	2.2		Shapiro-Wilk Test			Outliers and Missing Data
																				STAI-S Score POST			STAI-S Score POST			STAI-S Score POST			STAI-S Score POST
																			Mean	26.05		Min	20		W-stat	0.850996		mean	26.05
																			Standard Error	1.36589		Q1-Min	1.75		p-value	0.0055393		stdev	6.10845
																			Median	24		Med-Q1	2.25		alpha	0.05		# outliers	1
																			Mode	22		Q3-Med	5.25		normal	no		# blank	0			Multiplier	2.2
																			Standard Deviation	6.10845		Max-Q3	12.75					# non-num	0
																			Sample Variance	37.3132		Mean	26.05		d'Agostino-Pearson			1	-0.663016				How would you rate the VR experience overall? (with 10 being the best and 0 being the worst)
																			Kurtosis	1.28223								2	1.95631			Min	7
																			Skewness	1.3169		Min	20		DA-stat	7.64059		3	0.646645			Q1-Min	1
																			Range	22		Q1	21.75		p-value	0.0219214		4	-0.826724			Med-Q1	1
																			Maximum	42		Median	24		alpha	0.05		5	-0.826724			Q3-Med	1
																			Minimum	20		Q3	29.25		normal	no		6	2.61114	*		Max-Q3	0
																			Sum	521		Max	42					7	-0.990431			Mean	8.73684
																			Count	20		Mean	26.05					8	-0.335601
																			Geometric Mean	25.455								9	0.482938			Min	7
																			Harmonic Mean	24.9388		Grand Min	0					10	0.974061			Q1	8
																			AAD	4.865								11	-0.826724			Median	9
																			MAD	3		Outliers	None					12	-0.171893			Q3	10
																			IQR	7.5								13	-0.335601			Max	10
																												14	0.810353			Mean	8.73684
																												15	-0.663016
																												16	-0.990431			Grand Min	0
																												17	0.482938
																												18	-0.663016			Outliers	3
																												19	-0.499308
																												20	-0.171893
																								Descriptive Statistics
																									Rating VR overall from 0 to 10
																								Mean	8.73684	9 average.
																								Standard Error	0.38115
																								Median	9
																								Mode	10
																								Standard Deviation	1.6614
																								Sample Variance	2.76023
																								Kurtosis	7.74725
																								Skewness	-2.45652
																								Range	7
																								Maximum	10
																								Minimum	3
																								Sum	166
																								Count	19
																								Geometric Mean	8.50111
																								Harmonic Mean	8.10976
																								AAD	1.09695
																								MAD	1
																								IQR	2
																								Descriptive Statistics
																									Group 1
																								Mean	8.73684
																								Standard Error	0.361591
																								Median	9
																								Mode	10
																								Standard Deviation	1.61708
																								Sample Variance	2.61496
																								Kurtosis	8.20085
																								Skewness	-2.50908
																								Range	7
																								Maximum	10
																								Minimum	3
																								Sum	174.737
																								Count	20
																								Geometric Mean	8.51274
																								Harmonic Mean	8.13896
																								AAD	1.04211
																								MAD	1
																								IQR	2
[truncated: 26 more columns]
